# Supplementary material for: Comparative Analysis of Composition, Texture, and Sensory Attributes of Commercial Forms of Plant-Based Cheese Analogue Products Available on the Irish Market
Source: Foods. 2025 Jul 31;14(15):2701. doi: 10.3390/foods14152701 (PMC12346050; doi:10.3390/foods14152701)
Supplement: Supplementary file 1 [file foods-14-02701-s001.zip]

Archive with 1 entries (1 files):
- foods-3753193-supplementary.pdf
